# Supplementary material for: Anthocyanin-Binding Affinity and Non-Covalent Interactions with IIS-Pathway-Related Protein Through Molecular Docking
Source: Curr Issues Mol Biol. 2025 Jan 29;47(2):87. doi: 10.3390/cimb47020087 (PMC11854422; doi:10.3390/cimb47020087)
Supplement: Supplementary file 1 [file cimb-47-00087-s001.zip]

Archive with 1 entries (1 files):
- cimb-3448783-supplementary.pdf
